# Supplementary material for: Short-Term Thermal Stress Affects Immune Cell Features in the Sea Urchin Paracentrotus lividus
Source: Animals (Basel). 2023 Jun 11;13(12):1954. doi: 10.3390/ani13121954 (PMC10295189; doi:10.3390/ani13121954)
Supplement: Supplementary file 1 [file animals-13-01954-s001.zip]

Archive with 1 entries (1 files):
- animals-2405894-supplementary.pdf
